# Supplementary material for: The Latest Data Specifically Focused on Long-Term Oncologic Prognostication for Very Old Adults with Acute Vulnerable Localized Prostate Cancer: A Nationwide Cohort Study
Source: J Clin Med. 2022 Jun 15;11(12):3451. doi: 10.3390/jcm11123451 (PMC9225393; doi:10.3390/jcm11123451)
Supplement: Supplementary file 1 [file jcm-11-03451-s001.zip]

Archive with 1 entries (1 files):
- jcm-1740415-supplementary.pdf
